# Supplementary material for: Optimized Polyurethane/CNTs Composite for Stress-Free Two-Way Shape Memory via Training Enhancement
Source: Polymers (Basel). 2026 Jun 25;18(13):1582. doi: 10.3390/polym18131582 (PMC13363853; doi:10.3390/polym18131582)
Supplement: Supplementary file 1 [file polymers-18-01582-s001.zip]

Archive with 8 entries (8 files):
- Supporting Information.docx
- Video S1.mp4
- VIdeo S2.mp4
- Video S3.mp4
- VIdeo S4 10X.mp4
- VIdeo S5.mp4
- VIdeo S6.mp4
- VIdeo S7.mp4
